# Supplementary material for: Analytical Differentiation of Wines from Three Terroirs Located in a Warm Winegrowing Area Based on Their Volatilome
Source: Molecules. 2025 Jan 9;30(2):238. doi: 10.3390/molecules30020238 (PMC11768053; doi:10.3390/molecules30020238)
Supplement: Supplementary file 1 [file molecules-30-00238-s001.zip]

Archive with 1 entries (1 files):
- molecules-3400166-supplementary.pdf
